# Supplementary material for: The Lichen Genus Sticta (Lobariaceae, Peltigerales) in East African Montane Ecosystems
Source: J Fungi (Basel). 2023 Feb 12;9(2):246. doi: 10.3390/jof9020246 (PMC9961217; doi:10.3390/jof9020246)
Supplement: Supplementary file 1 [file jof-09-00246-s001.zip]

Archive with 1 entries (1 files):
- jof-2164798-supplementary.pdf
